# Supplementary material for: Utilization Trends of Novel Hormonal Agents in Metastatic Castration-Resistant Prostate Cancer in Quebec
Source: Curr Oncol. 2022 Nov 12;29(11):8626–37. doi: 10.3390/curroncol29110680 (PMC9688923; doi:10.3390/curroncol29110680)
Supplement: Supplementary file 1 [file curroncol-29-00680-s001.zip]

Archive with 1 entries (1 files):
- curroncol-1928558-supplementary.pdf
